# Supplementary material for: Mint3 as a Molecular Target Activated in the Early Stage of Hepatocarcinogenesis
Source: Int J Mol Sci. 2025 Feb 8;26(4):1430. doi: 10.3390/ijms26041430 (PMC11855386; doi:10.3390/ijms26041430)
Supplement: Supplementary file 1 [file ijms-26-01430-s001.zip]

Archive with 1 entries (1 files):
- ijms-3444112-supplementary.pdf
